# Supplementary material for: Bioactive Clerodane Diterpenoids from the Leaves of Casearia coriacea Vent
Source: Molecules. 2023 Jan 25;28(3):1197. doi: 10.3390/molecules28031197 (PMC9918898; doi:10.3390/molecules28031197)
Supplement: Supplementary file 1 [file molecules-28-01197-s001.zip]

Archive with 1 entries (1 files):
- molecules-2134837-supplementary.docx
